# Supplementary material for: The adaptation of Fusarium culmorum to DMI Fungicides Is Mediated by Major Transcriptome Modifications in Response to Azole Fungicide, Including the Overexpression of a PDR Transporter (FcABC1)
Source: Front Microbiol. 2018 Jun 26;9:1385. doi: 10.3389/fmicb.2018.01385 (PMC6028722; doi:10.3389/fmicb.2018.01385)
Supplement: Table S2 — Detailed list of all transcripts mutually upregulated both in this study (treated-Fc_P1P2 vs treated-Fc_UK99) and in Becher et al. (2011) (treated-Fg_PH1 vs untreated-Fg_PH1). [file Table_2.XLSX]

## Sheet: Feuil1
Fc_id	Fg_id	Fg_id_legacy	Fc_log2(FC)	Fc_qvalue	Fg_log2(FC)	Fg_adj pvalue	Blast_description	Interpro	Enzyme_code	GO_id
FCUL_06717.1	FgramPH1_01t15627	FGSG_04580	5.05287	0.000194237	2.214929	0.0046771	ATP binding cassette transporter	IPR003593 AAA+ ATPase domain DOMAIN	EC:3.6.1. EC:3.6.1.3. EC:3.6.1.15	GO:0016021. GO:0005524. GO:0042626. GO:0055085
FCUL_11936.1	FgramPH1_01t06405	FGSG_02672	4.58521	0.000194237	7.3978619	0.0003035	ent-kaurene oxidase	IPR001128 Cytochrome P450 FAMILY	N/A	GO:0016021. GO:0004497. GO:0005506. GO:0016705. GO:0020037. GO:0055114
FCUL_02494.1	FgramPH1_01t05809	FGSG_12134	3.28454	0.0186918	0.8357372	0.0431738	hypothetical protein FGSG_12134	NA	N/A	GO:0005634. GO:0000981. GO:0008270. GO:0006357
FCUL_02538.1	FgramPH1_01t05913	FGSG_02465	3.09002	0.000194237	1.5105669	0.0085648	cysteine synthase A	IPR001763 Rhodanese-like domain DOMAIN	N/A	NA
FCUL_08945.1	FgramPH1_01t20965	FGSG_10993	2.74781	0.000194237	1.3774741	0.0087655	2-isopropylmalate synthase	IPR015421 Pyridoxal phosphate-dependent transferase, major region, subdomain 1 DOMAIN	N/A	GO:0003824
FCUL_06974.1	FgramPH1_01t16407	FGSG_04828	2.33474	0.000194237	5.5657591	0.0000945	indoleamine -dioxygenase	Indoleamine 23-dioxygenase	NA	GO:0051213
FCUL_12301.1	FgramPH1_01t12917	FGSG_03452	2.30504	0.000194237	1.3201992	0.014665	hypothetical protein FOTG_18433	IPR017849 Alkaline phosphatase-like, alpha/beta/alpha DOMAIN	N/A	GO:0016021. GO:0008484. GO:0008152
FCUL_02764.1	FgramPH1_01t06421	FGSG_02680	2.27746	0.000194237	2.1628269	0.0084444	hard surface induced 3	IPR002656 Acyltransferase 3 DOMAIN	N/A	GO:0016021. GO:0016747
FCUL_07646.1	FgramPH1_01t18021	FGSG_05481	2.21646	0.000194237	2.867144	0.0009993	branched-chain-amino-acid aminotransferase 2	IPR027417 P-loop containing nucleoside triphosphate hydrolase DOMAIN	N/A	GO:0008483. GO:0008152
FCUL_08937.1	FgramPH1_01t20949	FGSG_10986	2.19773	0.000194237	3.0414612	0.0040913	GMC oxidoreductase	IPR000172 Glucose-methanol-choline oxidoreductase, N-terminal DOMAIN	N/A	GO:0016614. GO:0050660. GO:0055114
FCUL_05703.1	FgramPH1_01t13257	FGSG_03600	2.11459	0.0169408	1.4865472	0.0086638	hypothetical protein FGSG_03600	NA	NA	NA
FCUL_00063.1	FgramPH1_01t00155	FGSG_00048	2.07678	0.000194237	1.7094683	0.0118166	Oxoglutarate iron-dependent dioxygenase	IPR027443 Isopenicillin N synthase-like DOMAIN	N/A	GO:0016491. GO:0046872. GO:0055114
FCUL_00046.1	FgramPH1_01t00127	FGSG_00036	1.97948	0.000194237	1.2946722	0.0412646	3-oxoacyl-[acyl-carrier- ] synthase	IPR001227 Acyl transferase domain DOMAIN	N/A	GO:0016740. GO:0044710
FCUL_00064.1	FgramPH1_01t00157	FGSG_00049	1.96623	0.000194237	1.1010681	0.0207579	D-aminoacid aminotransferase-like PLP-dependent enzyme	IPR001544 Aminotransferase class IV FAMILY	EC:2.6.1.42	GO:0004084. GO:0006550. GO:0006552. GO:0006574. GO:0009097. GO:0009098. GO:0009099. GO:0015940
FCUL_08148.1	FgramPH1_01t19201	FGSG_05974	1.93686	0.000194237	1.2571249	0.0168853	mechanosensitive ion channel family	NA	N/A	GO:0016021. GO:0097038. GO:0005509. GO:0015275. GO:0006874. GO:0006884. GO:0070588
FCUL_12299.1	FgramPH1_01t04447	FGSG_01838	1.93515	0.0169408	1.4405856	0.0054066	hypothetical protein CCM_09160	NA	NA	NA
FCUL_02763.1	FgramPH1_01t06419	FGSG_02679	1.905	0.000194237	1.3594964	0.0071351	hypothetical protein FG05_02679	NA	N/A	GO:0016021
FCUL_06975.1	FgramPH1_01t16409	FGSG_04829	1.7846	0.000194237	2.3445092	0.0004896	kynureninase 2	IPR015421 Pyridoxal phosphate-dependent transferase, major region, subdomain 1 DOMAIN	EC:3.7.1.3	GO:0005737. GO:0030170. GO:0030429. GO:0006569. GO:0019805. GO:0034354. GO:0043420. GO:0097053
FCUL_02507.1	FgramPH1_01t05839	FGSG_02432	1.69615	0.000194237	1.5016008	0.0300627	S-(hydroxymethyl)glutathione dehydrogenase alcohol dehydrogenase	IPR013154 Alcohol dehydrogenase, N-terminal DOMAIN	N/A	GO:0008270. GO:0016491. GO:0055114
FCUL_12307.1	FgramPH1_01t08493	FGSG_10597	1.49124	0.000850034	1.6750036	0.0064764	3 -5 exonuclease	NA	EC:3.1	GO:0003676. GO:0004527. GO:0090305
FCUL_05740.1	FgramPH1_01t13349	FGSG_03638	1.48131	0.000194237	3.1070688	0.0093007	alcohol oxidase	IPR000172 Glucose-methanol-choline oxidoreductase, N-terminal DOMAIN	N/A	GO:0016614. GO:0050660. GO:0055114
FCUL_10525.1	FgramPH1_01t24699	FGSG_07389	1.47106	0.000194237	2.7825947	0.002066	apoptosis-inducing factor 2	IPR000103 Pyridine nucleotide-disulphide oxidoreductase, class-II FAMILY	N/A	GO:0016491. GO:0055114
FCUL_05813.1	FgramPH1_01t13519	FGSG_03710	1.4431	0.000194237	1.4081039	0.0160872	NADH oxidase	IPR001155 NADH:flavin oxidoreductase/NADH oxidase, N-terminal DOMAIN	N/A	GO:0010181. GO:0016491. GO:0055114
FCUL_09581.1	FgramPH1_01t22569	FGSG_06553	1.39836	0.000194237	1.9219043	0.012226	hypothetical protein FG05_06553	IPR018028 Catalase, mono-functional, haem-containing FAMILY	EC:1.11.1.7. EC:1.11.1.6	GO:0004096. GO:0016832. GO:0020037. GO:0005975. GO:0006979. GO:0055114. GO:0006568. GO:0006804. GO:0015947
FCUL_05369.1	FgramPH1_01t12517	FGSG_03292	1.33131	0.000194237	3.7746465	0.0005053	transcription factor	IPR001138 Zn(2)-C6 fungal-type DNA-binding domain DOMAIN	N/A	GO:0005634. GO:0000981. GO:0003677. GO:0008270. GO:0006357
FCUL_10711.1	FgramPH1_01t25119	FGSG_07570	1.30079	0.000194237	1.499722	0.0199156	oxidoreductase bli- mitochondrial	IPR016040 NAD(P)-binding domain DOMAIN	N/A	NA
FCUL_01624.1	FgramPH1_01t03723	FGSG_01523	1.24845	0.000194237	1.1742533	0.0155122	NAD(P)H-dependent D-xylose reductase xyl1	IPR020471 Aldo/keto reductase FAMILY	EC:1.1.1.21. EC:1.1.1.119. EC:1.1.1. EC:1.1.1.2	GO:0003729. GO:0032866. GO:0047935. GO:0019388. GO:0019568. GO:0034599. GO:0042843. GO:0055114. GO:0071470
FCUL_04944.1	FgramPH1_01t11529	FGSG_02882	1.18171	0.000194237	1.3797706	0.0215776	iron-dependent peroxidase	IPR006314 Dyp-type peroxidase FAMILY	EC:1.11.1.7	GO:0004601. GO:0020037. GO:0055114. GO:0098869. GO:0006804. GO:0006979
FCUL_09433.1	FgramPH1_01t22169	FGSG_11480	1.16168	0.000194237	1.9602928	0.0062777	quinate permease	IPR003663 Sugar/inositol transporter FAMILY	N/A	GO:0016021. GO:0022891. GO:0055085
FCUL_05152.1	FgramPH1_01t12029	FGSG_03086	1.15057	0.000194237	1.456133	0.0046774	benzoate 4-monooxygenase cytochrome p450	IPR002401 Cytochrome P450, E-class, group I FAMILY	N/A	GO:0016021. GO:0004497. GO:0005506. GO:0016705. GO:0020037. GO:0055114
FCUL_05332.1	FgramPH1_01t12437	FGSG_03256	1.14515	0.000194237	0.946782	0.0132749	alcohol dehydrogenase	IPR020471 Aldo/keto reductase FAMILY	N/A	GO:0016491. GO:0055114
FCUL_08947.1	FgramPH1_01t20969	FGSG_10995	1.13598	0.000194237	2.6249502	0.0031266	hypothetical protein FGSG_10995	IPR003593 AAA+ ATPase domain DOMAIN	EC:3.6.1. EC:3.6.1.3. EC:3.6.1.15	GO:0016021. GO:0005524. GO:0042626. GO:0055085
FCUL_03515.1	FgramPH1_01t08103	FGSG_10437	1.04977	0.000194237	2.3871823	0.0016425	hypothetical protein FGSG_10437	NA	N/A	GO:0016020
FCUL_12081.1	FgramPH1_01t18591	FGSG_05719	1.04736	0.00487517	2.477255	0.0316968	hypothetical protein AK830_g6746	NA	NA	NA
FCUL_02425.1	FgramPH1_01t05657	FGSG_02354	0.935986	0.000194237	1.3579401	0.0053876	chitinase	IPR001002 Chitin-binding, type 1 DOMAIN	EC:3.2.1.14	GO:0004568. GO:0008061. GO:0050662. GO:0005975. GO:0006032. GO:0016998
FCUL_06670.1	FgramPH1_01t15471	FGSG_04507	0.928181	0.000194237	1.2094657	0.0220469	hypothetical protein FPSE_03738	IPR000008 C2 domain DOMAIN	N/A	GO:0005515. GO:0008289
FCUL_06130.1	FgramPH1_01t14271	FGSG_04019	0.92673	0.000194237	3.2986121	0.0103336	hypothetical protein FG05_04019	NA	NA	NA
FCUL_06608.1	FgramPH1_01t15335	FGSG_04456	0.926121	0.000194237	1.0125045	0.0480572	trehalose phosphorylase	Glycosyl transferase family 1	NA	GO:0009058
FCUL_06190.1	FgramPH1_01t14407	FGSG_04074	0.911125	0.000194237	2.9455881	0.002066	cell wall	NA	N/A	GO:0003006. GO:0044767. GO:0048856
FCUL_08807.1	FgramPH1_01t20635	FGSG_10853	0.841809	0.000194237	1.0108016	0.0210554	sterol carrier 2	IPR016039 Thiolase-like DOMAIN	N/A	GO:0016747. GO:0008152
FCUL_07174.1	FgramPH1_01t16945	FGSG_05040	0.841611	0.000194237	0.9363857	0.029221	microsomal epoxide hydrolase	IPR000639 Epoxide hydrolase-like FAMILY	N/A	GO:0016787
FCUL_12069.1	FgramPH1_01t05657	FGSG_02354	0.83968	0.000194237	1.3579401	0.0053876	chitinase	IPR011583 Chitinase II DOMAIN	EC:3.2.1.14	GO:0004568. GO:0008061. GO:0005975. GO:0006032. GO:0016998
FCUL_00832.1	FgramPH1_01t01949	FGSG_00775	0.822189	0.00588272	1.4536539	0.0346089	hypothetical protein FPSE_09240	NA	N/A	GO:0016021
FCUL_07338.1	FgramPH1_01t17323	FGSG_05189	0.818447	0.000194237	1.2494465	0.0266895	hypothetical protein FG05_05189	IPR004358 Signal transduction histidine kinase-related protein, C-terminal DOMAIN	EC:2.7.3. EC:2.7.13.3	GO:0005622. GO:0009365. GO:0000155. GO:0000160. GO:0023014
FCUL_05286.1	FgramPH1_01t12329	FGSG_03212	0.80552	0.000194237	3.4882776	0.0023545	Chitinase A1	IPR011583 Chitinase II DOMAIN	EC:3.2.1.14	GO:0004568. GO:0005975. GO:0006032. GO:0016998
FCUL_12360.1	FgramPH1_01t12917	FGSG_03452	0.793525	0.00036839	1.3201992	0.014665	hypothetical protein FOTG_18433	IPR000917 Sulfatase, N-terminal DOMAIN	N/A	GO:0016021. GO:0008484. GO:0008152
FCUL_12085.1	FgramPH1_01t05657	FGSG_02354	0.777244	0.0145448	1.3579401	0.0053876	42 kDa endochitinase	IPR001223 Glycoside hydrolase family 18, catalytic domain DOMAIN	EC:3.2.1.14	GO:0004568. GO:0008061. GO:0005975. GO:0006032. GO:0016998
FCUL_06350.1	FgramPH1_01t14759	FGSG_04216	0.745542	0.0166666	1.2317778	0.0058172	hypothetical protein FPSE_10420	IPR025714 Methyltransferase domain DOMAIN	N/A	GO:0008168. GO:0032259
FCUL_10939.1	FgramPH1_01t25677	FGSG_07792	0.742173	0.00696498	1.4815387	0.0139542	integral membrane	NA	N/A	GO:0016021
FCUL_02765.1	FgramPH1_01t06423	FGSG_02681	0.71384	0.0150857	2.2216574	0.001736	glycosyltransferase family 32	IPR007577 Glycosyltransferase, DXD sugar-binding motif CONSERVED_SITE	N/A	GO:0016021. GO:0016757
FCUL_05761.1	FgramPH1_01t13401	FGSG_03659	0.691542	0.000194237	0.9719577	0.0520244	Nitrosoguanidine resistance SNG1	IPR022703 Domain of unknown function DUF3533 DOMAIN	N/A	GO:0016021
FCUL_02436.1	FgramPH1_01t05689	FGSG_02368	0.68813	0.00145329	1.7798669	0.0097608	hypothetical protein FPSE_03751	IPR007219 Transcription factor domain, fungi DOMAIN	N/A	GO:0005634. GO:0000981. GO:0003677. GO:0008270. GO:0006357
FCUL_00068.1	FgramPH1_01t00167	FGSG_00053	0.675212	0.00036839	1.6886386	0.0058431	AAD14- aryl-alcohol dehydrogenase	IPR023210 NADP-dependent oxidoreductase domain DOMAIN	N/A	NA
FCUL_06972.1	FgramPH1_01t16405	FGSG_04827	0.660321	0.000693018	0.7517488	0.0511994	mfs general substrate transporter	NA	N/A	GO:0016021. GO:0055085
FCUL_03372.1	FgramPH1_01t07775	FGSG_10303	0.64654	0.000194237	1.2567324	0.027517	nif domain	IPR013879 Protein of unknown function DUF1761 FAMILY	EC:3.1. EC:3.1.3.41	GO:0005783. GO:0016021. GO:0016791. GO:0016311
FCUL_02637.1	FgramPH1_01t06139	FGSG_02560	0.643173	0.000532527	1.1530221	0.0230606	signal peptide-containing	NA	NA	NA
FCUL_03610.1	FgramPH1_01t08339	FGSG_10529	0.630763	0.000194237	1.797278	0.0316955	mnn4-regulates the mannosylphosphorylation	IPR021836 Protein of unknown function DUF3429 FAMILY	N/A	GO:0016021
FCUL_12521.1	FgramPH1_01t18173	FGSG_05546	0.621563	0.000693018	1.2760726	0.0347544	ornithine aminotransferase	IPR015421 Pyridoxal phosphate-dependent transferase, major region, subdomain 1 DOMAIN	N/A	GO:0008483. GO:0030170
FCUL_07718.1	FgramPH1_01t18173	FGSG_05546	0.612574	0.000194237	1.2760726	0.0347544	ornithine aminotransferase	IPR015421 Pyridoxal phosphate-dependent transferase, major region, subdomain 1 DOMAIN	EC:2.6.1.13	GO:0005634. GO:0005829. GO:0004587. GO:0030170. GO:0006527. GO:0006560. GO:0006591
FCUL_01171.1	FgramPH1_01t02679	FGSG_01072	0.604318	0.00448612	1.5768383	0.0273855	hypothetical protein FGSG_01072	IPR027369 DinB/YfiT-like putative metal-dependent hydrolase DOMAIN	N/A	NA
FCUL_10127.1	FgramPH1_01t23803	FGSG_07039	0.598905	0.000194237	1.343677	0.0359826	hypothetical protein FGSG_07039	NA	NA	NA
FCUL_12117.1	FgramPH1_01t17059	FGSG_05084	0.59479	0.013364	2.1383814	0.00112	related to spherulin 1A precursor	IPR006045 Cupin 1 DOMAIN	N/A	GO:0030145. GO:0045735
FCUL_04484.1	FgramPH1_01t10481	FGSG_08649	0.582081	0.00187636	1.8040361	0.0035802	amidophosphoribosyltransferase	IPR003265 HhH-GPD domain DOMAIN	N/A	GO:0016757. GO:0006284
FCUL_03912.1	FgramPH1_01t14407	FGSG_04074	0.564261	0.000194237	2.9455881	0.002066	alkaline foam A precursor	NA	N/A	GO:0016020
FCUL_04942.1	FgramPH1_01t11525	FGSG_02880	0.541523	0.0351253	2.0479375	0.0052788	Sulfite oxidase	IPR008335 Eukaryotic molybdopterin oxidoreductase FAMILY	N/A	GO:0016491. GO:0030151. GO:0042128. GO:0055114
FCUL_12152.1	FgramPH1_01t28097	FGSG_09025	0.535085	0.0190041	1.3767857	0.0486595	endoribonuclease Dicer	IPR000999 Ribonuclease III domain DOMAIN	EC:3.1.30. EC:3.1. EC:3.1.26. EC:3.1.26.3. EC:2.7.7.48	GO:0031379. GO:0003677. GO:0003723. GO:0003968. GO:0004525. GO:0005524. GO:0001172. GO:0006144. GO:0006396. GO:0051252. GO:0090502
FCUL_10940.1	FgramPH1_01t25679	FGSG_07793	0.508202	0.0368149	1.7825231	0.0116806	aminoglycoside phosphotransferase	IPR015897 CHK kinase-like DOMAIN	N/A	GO:0016740
FCUL_03303.1	FgramPH1_01t07625	FGSG_10241	0.499186	0.000850034	1.0010012	0.0184258	calcofluor white hypersensitive	NA	N/A	GO:0016020
FCUL_02971.1	FgramPH1_01t06899	FGSG_09947	0.48737	0.00256414	1.218109	0.0054027	hypothetical protein FGSG_09947	IPR001347 Sugar isomerase (SIS) DOMAIN	N/A	GO:0030246. GO:0005975
FCUL_05387.1	FgramPH1_01t12569	FGSG_03309	0.458037	0.00684575	1.0767499	0.0507349	6-hydroxy-d-nicotine oxidase	IPR006094 FAD linked oxidase, N-terminal DOMAIN	N/A	GO:0016614. GO:0050660. GO:0055114
FCUL_11594.1	FgramPH1_01t27165	FGSG_09410	0.43939	0.0102423	1.6914436	0.0042521	transcription factor	IPR015880 Zinc finger, C2H2-like DOMAIN	N/A	GO:0003676. GO:0046872
FCUL_11456.1	FgramPH1_01t26863	FGSG_09532	0.411345	0.0427897	2.5941162	0.0008232	3 (2 ),5 -bisphosphate nucleotidase	IPR000760 Inositol monophosphatase FAMILY	EC:3.1. EC:3.1.3.7. EC:3.1.3.57. EC:3.1.3.41. EC:3.1.3.31. EC:3.1.3	GO:0005634. GO:0005829. GO:0004441. GO:0008441. GO:0052829. GO:0000103. GO:0016311. GO:0046854
FCUL_06448.1	FgramPH1_01t14967	FGSG_04305	0.388022	0.0409587	1.1160428	0.0224811	bypass of stop codon 6	NA	NA	GO:0055085
FCUL_05346.1	FgramPH1_01t12467	FGSG_03269	0.362018	0.0286514	2.6651155	0.0004082	related to beta-galactosidase	IPR006101 Glycoside hydrolase, family 2 FAMILY	EC:3.2.1.23. EC:3.2.1	GO:0009341. GO:0004565. GO:0030246. GO:0006012. GO:0006027. GO:0006687. GO:0046486
FCUL_02047.1	FgramPH1_01t04729	FGSG_01959	0.340213	0.0162495	2.0866339	0.005461	c-22 sterol desaturase	IPR002403 Cytochrome P450, E-class, group IV FAMILY	N/A	GO:0004497. GO:0005506. GO:0016705. GO:0020037. GO:0055114
FCUL_05071.1	FgramPH1_01t11841	FGSG_03011	0.331111	0.0266654	2.7547234	0.0006688	mRNA 3 -end-processing YTH1	S-adenosyl-L-methionine-dependent methyltransferase	NA	NA
FCUL_02795.1	FgramPH1_01t06495	FGSG_02709	0.318534	0.047097	0.870013	0.029691	hypothetical protein FGSG_02709	NA	N/A	GO:0008289
FCUL_11132.1	FgramPH1_01t26145	FGSG_09845	0.304718	0.0323206	0.921041	0.0192086	fatty acid desaturase	IPR001199 Cytochrome b5-like heme/steroid binding domain DOMAIN	N/A	GO:0016021. GO:0016491. GO:0006629. GO:0055114
