# Supplementary material for: The adaptation of Fusarium culmorum to DMI Fungicides Is Mediated by Major Transcriptome Modifications in Response to Azole Fungicide, Including the Overexpression of a PDR Transporter (FcABC1)
Source: Front Microbiol. 2018 Jun 26;9:1385. doi: 10.3389/fmicb.2018.01385 (PMC6028722; doi:10.3389/fmicb.2018.01385)
Supplement: Table S3 — Detailed list of all single nucleotide polymorphisms (SNPs) found when comparing P1P2 transcriptome to the reference UK99 genome. [file Table_3.XLSX]

## Sheet: SNP_vs_Reference
Strain	#CHROM	POS	Gene ID	REF	ALT	SNP coverage	INFO
UK99	3	7505602	N/A	C	A	hetereozygous	intergenic_region
UK99	6	448524	N/A	C	G	hetereozygous	intergenic_region
UK99	2	7679186	N/A	C	A	hetereozygous	intergenic_region
UK99	5	1374466	N/A	T	G	hetereozygous	intergenic_region
UK99	4	6846624	N/A	C	T	hetereozygous	intergenic_region
UK99	3	5736536	N/A	T	A	hetereozygous	intergenic_region
UK99	1	4533645	N/A	G	A	hetereozygous	intergenic_region
UK99	6	241644	N/A	A	C	hetereozygous	intergenic_region
P1P2	1	643845	FCUL_00179	A	T	hetereozygous	missense_variant
P1P2	1	707478	FCUL_00204	G	A	hetereozygous	5_prime_UTR_premature_start_codon_gain_variant
UK99	1	2323050	N/A	G	A	hetereozygous	intergenic_region
P1P2	1	2269093	FCUL_00714	C	A	hetereozygous	stop_lost
P1P2	1	2601968	FCUL_00816	C	A	homozygous	missense_variant
P1P2	1	3638238	FCUL_01156	T	G	hetereozygous	missense_variant
P1P2	1	3787450	FCUL_01195	G	T	hetereozygous	5_prime_UTR_variant
UK99	1	10502170	N/A	A	G	hetereozygous	intergenic_region
UK99	1	8930157	FCUL_02822	T	A	hetereozygous	intron_variant
P1P2	1	5015743	FCUL_01563	T	A	hetereozygous	missense_variant
UK99	4	1611202	N/A	C	A	hetereozygous	intergenic_region
UK99	6	832946	FCUL_12530	G	C	hetereozygous	intron_variant
P1P2	1	5335791	FCUL_01663	C	T	hetereozygous	synonymous_variant
UK99	3	2207554	N/A	A	C	hetereozygous	intergenic_region
UK99	1	10019852	N/A	C	T	hetereozygous	intergenic_region
UK99	1	9314616	N/A	G	T	hetereozygous	intergenic_region
P1P2	1	6289647	FCUL_01952	T	A	hetereozygous	5_prime_UTR_variant
UK99	1	10679203	FCUL_03394	C	T	hetereozygous	intron_variant
UK99	2	3360094	N/A	G	A	hetereozygous	intergenic_region
UK99	1	10831020	FCUL_03445	T	G	hetereozygous	intron_variant
UK99	4	968332	N/A	A	T	hetereozygous	intergenic_region
UK99	2	1384263	N/A	T	A	hetereozygous	intergenic_region
P1P2	1	6627533	FCUL_02048	C	T	hetereozygous	splice_region_variant
UK99	4	7126353	N/A	G	A	hetereozygous	intergenic_region
P1P2	1	7153168	FCUL_02215	G	A	homozygous	missense_variant
UK99	2	5405606	N/A	A	T	hetereozygous	intergenic_region
UK99	5	1603777	N/A	G	A	hetereozygous	intergenic_region
UK99	1	9227864	N/A	G	T	hetereozygous	intergenic_region
P1P2	1	7855759	FCUL_02463	A	T	hetereozygous	synonymous_variant
UK99	4	5477449	N/A	T	A	hetereozygous	intergenic_region
P1P2	1	7875021	FCUL_02467	G	C	homozygous	missense_variant
P1P2	1	8673488	FCUL_02731	G	T	hetereozygous	missense_variant
UK99	2	7654605	N/A	G	T	hetereozygous	intergenic_region
UK99	1	4523865	FCUL_01421	T	G	hetereozygous	intron_variant
UK99	4	7926094	N/A	T	G	hetereozygous	intergenic_region
P1P2	1	8736685	FCUL_02753	A	C	hetereozygous	missense_variant
UK99	5	635574	N/A	T	A	hetereozygous	intergenic_region
P1P2	1	8765334	FCUL_02765	A	T	hetereozygous	missense_variant
P1P2	1	9678854	FCUL_03056	G	A	hetereozygous	stop_gained
P1P2	1	9847959	FCUL_03110	G	A	homozygous	splice_region_variant
UK99	4	522315	FCUL_09622	A	G	hetereozygous	intron_variant
P1P2	1	10987716	FCUL_03504	G	A	hetereozygous	missense_variant
UK99	1	11044465	N/A	C	T	hetereozygous	intergenic_region
UK99	3	3747690	N/A	T	A	hetereozygous	intergenic_region
P1P2	1	11032539	FCUL_03523	G	A	hetereozygous	missense_variant
P1P2	1	11519337	FCUL_03669	G	C	hetereozygous	missense_variant
P1P2	1	11594145	FCUL_03691	A	G	hetereozygous	missense_variant
P1P2	1	11681684	FCUL_03725	A	T	hetereozygous	missense_variant
P1P2	1	11731144	FCUL_03745	G	C	homozygous	missense_variant
P1P2	2	1243210	FCUL_04124	C	G	hetereozygous	synonymous_variant
UK99	2	2798421	N/A	T	A	hetereozygous	intergenic_region
UK99	1	2742413	N/A	A	T	hetereozygous	intergenic_region
UK99	3	1230822	FCUL_07269	T	A	hetereozygous	intron_variant
P1P2	2	1332665	FCUL_04162	A	C	hetereozygous	synonymous_variant
P1P2	2	1591594	FCUL_04246	C	T	hetereozygous	missense_variant
P1P2	2	1604734	FCUL_04250	T	A	hetereozygous	missense_variant
UK99	1	2744115	N/A	G	T	hetereozygous	intergenic_region
UK99	2	5666123	N/A	T	C	hetereozygous	intergenic_region
UK99	1	4950554	N/A	C	A	hetereozygous	intergenic_region
UK99	1	2276717	N/A	A	T	hetereozygous	intergenic_region
UK99	2	3262485	N/A	G	A	hetereozygous	intergenic_region
UK99	2	5105559	N/A	G	A	hetereozygous	intergenic_region
UK99	2	3666227	N/A	T	C	hetereozygous	intergenic_region
UK99	1	5274390	N/A	T	A	hetereozygous	intergenic_region
UK99	1	2796397	FCUL_00880	C	T	hetereozygous	intron_variant
UK99	2	3140011	FCUL_04730	T	G	hetereozygous	intron_variant
UK99	6	1098773	N/A	G	A	hetereozygous	intergenic_region
UK99	5	2854785	N/A	T	C	hetereozygous	intergenic_region
UK99	1	7451074	N/A	A	C	hetereozygous	intergenic_region
UK99	6	175475	N/A	T	C	hetereozygous	intergenic_region
UK99	6	1503869	N/A	C	T	hetereozygous	intergenic_region
UK99	2	9099260	FCUL_06833	C	G	hetereozygous	intron_variant
UK99	5	2960491	N/A	T	C	hetereozygous	intergenic_region
UK99	5	977252	FCUL_12181	T	G	hetereozygous	intron_variant
UK99	6	1098782	N/A	G	A	hetereozygous	intergenic_region
P1P2	2	1604737	FCUL_04250	C	A	hetereozygous	missense_variant
UK99	6	175483	N/A	A	G	hetereozygous	intergenic_region
P1P2	2	1604753	FCUL_04250	G	T	hetereozygous	missense_variant
P1P2	2	1721186	FCUL_04287	C	T	hetereozygous	missense_variant
UK99	6	384093	N/A	A	G	hetereozygous	intergenic_region
UK99	6	1691660	N/A	A	G	hetereozygous	intergenic_region
P1P2	2	2533805	FCUL_04543	A	T	hetereozygous	missense_variant
P1P2	2	2569913	FCUL_04551	G	A	hetereozygous	missense_variant
P1P2	2	3022308	FCUL_04694	C	G	hetereozygous	missense_variant
P1P2	2	3613952	FCUL_04875	G	T	hetereozygous	missense_variant
UK99	5	1071930	N/A	A	C	hetereozygous	intergenic_region
P1P2	2	3639104	FCUL_04885	T	C	hetereozygous	missense_variant
UK99	1	10504943	N/A	G	T	hetereozygous	intergenic_region
UK99	6	1538679	N/A	C	T	hetereozygous	intergenic_region
P1P2	2	3686480	FCUL_04902	T	C	hetereozygous	missense_variant
UK99	6	1503894	N/A	C	T	hetereozygous	intergenic_region
UK99	5	1071850	N/A	C	G	hetereozygous	intergenic_region
UK99	2	3548773	N/A	T	C	hetereozygous	intergenic_region
UK99	4	7374232	N/A	C	T	hetereozygous	intergenic_region
UK99	1	10871330	N/A	A	T	hetereozygous	intergenic_region
UK99	5	2552397	N/A	A	T	hetereozygous	intergenic_region
UK99	5	669392	N/A	T	C	hetereozygous	intergenic_region
UK99	5	2846680	N/A	G	A	hetereozygous	intergenic_region
P1P2	2	3825049	FCUL_04951	A	G	hetereozygous	missense_variant
P1P2	2	4096191	FCUL_05054	T	G	hetereozygous	missense_variant
UK99	5	669338	N/A	G	A	hetereozygous	intergenic_region
UK99	6	304536	N/A	C	T	hetereozygous	intergenic_region
P1P2	2	4107210	FCUL_05059	C	G	hetereozygous	missense_variant
UK99	4	5290663	N/A	A	C	hetereozygous	intergenic_region
UK99	2	4943599	N/A	G	T	hetereozygous	intergenic_region
UK99	6	1503930	N/A	C	T	hetereozygous	intergenic_region
P1P2	2	4388876	FCUL_05178	C	G	homozygous	missense_variant
UK99	6	1790167	N/A	C	T	hetereozygous	intergenic_region
P1P2	2	4913672	FCUL_05369	A	G	homozygous	missense_variant
UK99	4	1664562	N/A	C	A	hetereozygous	intergenic_region
UK99	1	9056925	N/A	G	T	hetereozygous	intergenic_region
P1P2	2	5437905	FCUL_05569	A	T	hetereozygous	missense_variant
UK99	2	2252979	N/A	G	T	hetereozygous	intergenic_region
P1P2	2	5866082	FCUL_05739	C	T	hetereozygous	splice_donor_variant
P1P2	2	5935413	FCUL_05766	C	G	hetereozygous	synonymous_variant
UK99	2	2846977	N/A	T	A	hetereozygous	intergenic_region
UK99	2	2614650	N/A	T	A	hetereozygous	intergenic_region
P1P2	2	6007078	FCUL_05790	G	A	hetereozygous	synonymous_variant
P1P2	2	6285710	FCUL_05892	C	T	homozygous	missense_variant
P1P2	2	6322919	FCUL_05907	T	C	hetereozygous	missense_variant
UK99	1	5638533	N/A	C	A	hetereozygous	intergenic_region
P1P2	2	6724969	FCUL_06062	C	G	homozygous	missense_variant
UK99	5	2960819	N/A	A	C	hetereozygous	intergenic_region
UK99	4	3479834	N/A	G	C	homozygous	intergenic_region
UK99	3	3576560	N/A	A	T	homozygous	intergenic_region
UK99	3	7071508	N/A	G	C	homozygous	intergenic_region
UK99	3	7066662	N/A	A	T	homozygous	intergenic_region
UK99	2	2410425	N/A	C	A	homozygous	intergenic_region
P1P2	2	6781541	FCUL_06081	G	T	hetereozygous	missense_variant
UK99	1	7165938	N/A	T	G	homozygous	intergenic_region
UK99	2	2105209	N/A	G	A	homozygous	intergenic_region
UK99	1	2019312	N/A	A	T	homozygous	intergenic_region
UK99	6	632198	N/A	T	C	homozygous	intergenic_region
UK99	1	3880672	FCUL_01230	A	T	homozygous	intron_variant
UK99	6	632190	N/A	A	C	homozygous	intergenic_region
UK99	1	1155030	N/A	C	T	homozygous	intergenic_region
UK99	2	2862830	N/A	G	A	homozygous	intergenic_region
UK99	6	632185	N/A	A	T	homozygous	intergenic_region
UK99	2	5648450	FCUL_05656	A	G	homozygous	intron_variant
UK99	4	5403953	N/A	G	T	homozygous	intergenic_region
P1P2	2	8082980	FCUL_06512	C	A	hetereozygous	missense_variant
UK99	3	2886309	FCUL_07796	G	A	homozygous	intron_variant
UK99	3	3778922	FCUL_08097	C	A	homozygous	intron_variant
UK99	2	4239230	FCUL_05114	C	A	homozygous	intron_variant
UK99	2	1418055	N/A	T	A,G	homozygous	intergenic_region
P1P2	2	3038672		G	A	homozygous	intergenic_region
P1P2	2	8331292	FCUL_06595	T	C	hetereozygous	missense_variant
P1P2	2	3038670		A	C	homozygous	intergenic_region
P1P2	2	8561006	FCUL_06664	T	G	hetereozygous	synonymous_variant
P1P2	1	10415131		A	T	homozygous	intergenic_region
P1P2	1	10415129		A	T	homozygous	intergenic_region
P1P2	2	8650361	FCUL_06696	A	G	hetereozygous	synonymous_variant
P1P2	4	7634699		A	T	homozygous	intergenic_region
P1P2	3	137915	FCUL_06890	A	G	homozygous	missense_variant
P1P2	3	151024	FCUL_06895	G	A	hetereozygous	missense_variant
P1P2	3	218214	FCUL_06925	A	C	homozygous	synonymous_variant
P1P2	3	440714	FCUL_06995	A	C	hetereozygous	missense_variant
P1P2	3	590415		C	A	homozygous	intergenic_region
P1P2	4	381678		C	G	homozygous	intergenic_region
P1P2	3	817894	FCUL_07128	A	G	hetereozygous	synonymous_variant
P1P2	3	1437538	FCUL_07336	G	T	hetereozygous	missense_variant
P1P2	3	2017195	FCUL_07518	A	T	hetereozygous	missense_variant
P1P2	3	334475		C	T	homozygous	intergenic_region
P1P2	1	6098975	FCUL_01897.1	A	C	homozygous	intron_variant
P1P2	3	2622181	FCUL_07712	A	G	hetereozygous	synonymous_variant
P1P2	5	2563992		T	C	homozygous	intergenic_region
P1P2	1	10415121		A	T	homozygous	intergenic_region
P1P2	5	2563980		A	G	homozygous	intergenic_region
P1P2	4	7908576		C	G	homozygous	intergenic_region
P1P2	5	3014155		G	T	homozygous	intergenic_region
P1P2	5	2273329		A	G	homozygous	intergenic_region
P1P2	1	7545449		G	T	homozygous	intergenic_region
P1P2	3	2954799	FCUL_07817	T	C	hetereozygous	missense_variant
P1P2	3	3178446	FCUL_07897	C	A	hetereozygous	synonymous_variant
P1P2	2	552468		T	G	homozygous	intergenic_region
P1P2	3	4062908	FCUL_08193	C	A	hetereozygous	synonymous_variant
P1P2	6	1307672		C	T	homozygous	intergenic_region
P1P2	5	2350450		C	A	homozygous	intergenic_region
P1P2	4	2885710		C	T	homozygous	intergenic_region
P1P2	1	8104372		T	C	homozygous	intergenic_region
P1P2	3	3601263		A	G	homozygous	intergenic_region
P1P2	3	4063737	FCUL_08193	A	G	hetereozygous	missense_variant
P1P2	3	4090925	FCUL_08203	G	C	hetereozygous	missense_variant
P1P2	3	151531		T	C	homozygous	intergenic_region
P1P2	2	3821140		T	C	homozygous	intergenic_region
P1P2	5	3012536		A	T	homozygous	intergenic_region
P1P2	3	4872310	FCUL_08472	C	T	hetereozygous	missense_variant
P1P2	1	4368271		C	G	homozygous	intergenic_region
P1P2	3	4927937	FCUL_08493	T	A	hetereozygous	5_prime_UTR_variant
P1P2	5	2771796	FCUL_12416.1	C	T	hetereozygous	intron_variant
P1P2	1	2661855	FCUL_00840.1	T	A	hetereozygous	intron_variant
P1P2	2	3050370		G	C	hetereozygous	intergenic_region
P1P2	1	10420414	FCUL_03300.1	G	A	hetereozygous	intron_variant
P1P2	3	5839676	FCUL_08795	G	A	hetereozygous	missense_variant
P1P2	6	1425766		A	G	hetereozygous	intergenic_region
P1P2	3	5920483	FCUL_08819	G	C	hetereozygous	3_prime_UTR_variant
P1P2	3	5947386	FCUL_08828	G	C	hetereozygous	missense_variant
P1P2	3	6375515	FCUL_08960	C	T	hetereozygous	synonymous_variant
P1P2	3	6376080	FCUL_08960	G	T	hetereozygous	missense_variant
P1P2	1	3929320		C	A	hetereozygous	intergenic_region
P1P2	3	6739185	FCUL_09089	C	G	hetereozygous	synonymous_variant
P1P2	3	7289470	FCUL_09267	G	T	homozygous	synonymous_variant
P1P2	5	1389105		A	G	hetereozygous	intergenic_region
P1P2	3	3311944		G	A	hetereozygous	intergenic_region
P1P2	3	7724790	FCUL_09409	G	A	homozygous	missense_variant
P1P2	5	1387489		G	A	hetereozygous	intergenic_region
P1P2	4	5869591		G	C	hetereozygous	intergenic_region
P1P2	3	3265642	FCUL_07925.1	T	G	hetereozygous	intron_variant
P1P2	1	5977630		A	T	hetereozygous	intergenic_region
P1P2	6	141622		G	A	hetereozygous	intergenic_region
P1P2	4	102636	FCUL_09491	A	T	hetereozygous	missense_variant
P1P2	4	552309	FCUL_09636	C	G	hetereozygous	synonymous_variant
P1P2	4	803875	FCUL_09713	T	A	hetereozygous	missense_variant
P1P2	2	3839836		G	A	hetereozygous	intergenic_region
P1P2	4	826289	FCUL_09718	C	G	hetereozygous	missense_variant
P1P2	4	883802	FCUL_09739	T	A	hetereozygous	missense_variant
P1P2	4	2171252	FCUL_10144	A	C	hetereozygous	synonymous_variant
P1P2	5	1785403		G	T	hetereozygous	intergenic_region
P1P2	4	2256039	FCUL_10170	C	T	hetereozygous	splice_donor_variant
P1P2	4	3674051	FCUL_10627	A	G	hetereozygous	missense_variant
P1P2	5	69237		T	A	hetereozygous	intergenic_region
P1P2	6	1620460		A	G	hetereozygous	intergenic_region
P1P2	4	3689337	FCUL_10631	G	T	hetereozygous	missense_variant
P1P2	4	4067767	FCUL_10765	G	A	hetereozygous	missense_variant
P1P2	4	4148482	FCUL_10796	C	T	homozygous	synonymous_variant
P1P2	4	4313741	FCUL_10870	G	C	hetereozygous	missense_variant
P1P2	4	4785881	FCUL_11030	T	C	hetereozygous	missense_variant
P1P2	4	5230982	FCUL_11178.1	C	G	hetereozygous	intron_variant
P1P2	4	4896726	FCUL_11070	A	G	hetereozygous	5_prime_UTR_variant
P1P2	6	1620360		T	C	hetereozygous	intergenic_region
P1P2	6	1620469		T	C	hetereozygous	intergenic_region
P1P2	4	4933568	FCUL_11080	G	A	hetereozygous	missense_variant
P1P2	1	2724211		C	A	hetereozygous	intergenic_region
P1P2	6	1803541		T	C	hetereozygous	intergenic_region
P1P2	4	5167913	FCUL_11156	G	A	hetereozygous	missense_variant
P1P2	4	6844956		G	C	hetereozygous	intergenic_region
P1P2	6	448359		A	G	hetereozygous	intergenic_region
P1P2	6	448386		T	C	hetereozygous	intergenic_region
P1P2	4	5729347	FCUL_11325	A	T	hetereozygous	stop_lost
P1P2	1	9647046		G	C	hetereozygous	intergenic_region
P1P2	6	1538559		A	G	hetereozygous	intergenic_region
P1P2	4	5943924	FCUL_11391	G	C	hetereozygous	missense_variant
P1P2	6	187988		C	T	hetereozygous	intergenic_region
P1P2	5	2846685		T	A	hetereozygous	intergenic_region
P1P2	4	7684896	FCUL_11964	G	T	homozygous	splice_acceptor_variant
P1P2	6	1538540		A	G	hetereozygous	intergenic_region
P1P2	1	4275970		C	G	hetereozygous	intergenic_region
P1P2	6	448332		C	T	hetereozygous	intergenic_region
P1P2	5	137518		T	C	hetereozygous	intergenic_region
P1P2	5	28671	FCUL_12064	C	T	hetereozygous	missense_variant
P1P2	2	3839612		A	G	hetereozygous	intergenic_region
P1P2	2	8403042		T	A	hetereozygous	intergenic_region
P1P2	5	68587	FCUL_12067	C	T	hetereozygous	missense_variant
P1P2	6	368987		C	A	hetereozygous	intergenic_region
P1P2	5	705079		C	T	hetereozygous	intergenic_region
P1P2	2	3839600		A	T	hetereozygous	intergenic_region
P1P2	6	1538512		A	G	hetereozygous	intergenic_region
P1P2	5	137392	FCUL_12074	A	G	hetereozygous	missense_variant
P1P2	5	668554	FCUL_12130	T	C	hetereozygous	5_prime_UTR_variant
P1P2	2	3839605		C	T	hetereozygous	intergenic_region
P1P2	4	5379877		C	T	hetereozygous	intergenic_region
P1P2	5	709615	FCUL_12135	G	T	hetereozygous	missense_variant
P1P2	2	2631808	FCUL_04570.1	G	A	hetereozygous	intron_variant
P1P2	5	709955	FCUL_12135	C	A	hetereozygous	synonymous_variant
P1P2	5	705068		C	T	hetereozygous	intergenic_region
P1P2	5	2184516	FCUL_12334	G	A	homozygous	missense_variant
P1P2	5	705090		A	G	hetereozygous	intergenic_region
P1P2	6	128451		T	G	hetereozygous	intergenic_region
P1P2	5	2403481	FCUL_12354	A	G	hetereozygous	missense_variant
P1P2	5	2404459	FCUL_12354	C	T	hetereozygous	missense_variant
P1P2	5	137546		T	C	hetereozygous	intergenic_region
P1P2	5	2774435	FCUL_12417	G	A	homozygous	missense_variant
P1P2	5	2854284	FCUL_12435	G	A	hetereozygous	missense_variant
P1P2	6	1515617		A	G	hetereozygous	intergenic_region
P1P2	5	3013860	FCUL_12452	A	T	hetereozygous	missense_variant
P1P2	5	1878258		C	T	hetereozygous	intergenic_region
P1P2	3	4230800		G	A	hetereozygous	intergenic_region
P1P2	6	448294		C	G	hetereozygous	intergenic_region
P1P2	1	6499605		A	T	hetereozygous	intergenic_region
P1P2	5	3013998	FCUL_12452	A	G	hetereozygous	missense_variant
P1P2	6	24703	FCUL_12483	C	T	hetereozygous	stop_gained
P1P2	5	137553		T	C	hetereozygous	intergenic_region
P1P2	6	25615	FCUL_12483	A	G	hetereozygous	stop_lost
P1P2	6	174575	FCUL_12495	A	G	hetereozygous	missense_variant
P1P2	6	1569904		C	T	hetereozygous	intergenic_region
P1P2	4	5652110		T	A	hetereozygous	intergenic_region
P1P2	6	174826	FCUL_12495	C	T	hetereozygous	synonymous_variant
P1P2	3	7843881		T	C	hetereozygous	intergenic_region
P1P2	4	5115956		G	A	hetereozygous	intergenic_region
P1P2	6	174867	FCUL_12495	A	G	hetereozygous	stop_lost
P1P2	6	1538488		C	T	hetereozygous	intergenic_region
P1P2	6	174876	FCUL_12495	T	G	hetereozygous	missense_variant
P1P2	6	174882	FCUL_12495	T	C	hetereozygous	missense_variant
P1P2	1	3682600		T	A	hetereozygous	intergenic_region
P1P2	1	7063502		T	G	hetereozygous	intergenic_region
P1P2	1	8694401		A	C	hetereozygous	intergenic_region
P1P2	2	7671824		A	G	hetereozygous	intergenic_region
P1P2	4	1465313		C	A	hetereozygous	intergenic_region
P1P2	6	13403		T	G	hetereozygous	intergenic_region
P1P2	6	174926	FCUL_12495	A	G	hetereozygous	missense_variant
P1P2	6	716746	FCUL_12518	G	A	hetereozygous	3_prime_UTR_variant
P1P2	6	481106		A	G	hetereozygous	intergenic_region
P1P2	6	806033	FCUL_12524	A	G	hetereozygous	5_prime_UTR_variant
UK99	1	674592	FCUL_00192	G	A	hetereozygous	splice_acceptor_variant
UK99	1	1450216	FCUL_00455	A	G	hetereozygous	5_prime_UTR_variant
UK99	1	1935486	FCUL_00614	C	T	hetereozygous	missense_variant
P1P2	3	2400662		A	G	hetereozygous	intergenic_region
P1P2	2	8447283		T	C	hetereozygous	intergenic_region
UK99	1	2072076	FCUL_00662	A	T	hetereozygous	synonymous_variant
UK99	1	2194380	FCUL_00692	C	T	hetereozygous	synonymous_variant
P1P2	1	1897897		T	C	hetereozygous	intergenic_region
P1P2	1	4301923	FCUL_01351.1	G	A	hetereozygous	intron_variant
P1P2	1	2349841		A	G	hetereozygous	intergenic_region
P1P2	1	9744746		T	G	hetereozygous	intergenic_region
P1P2	1	8509038		C	A	hetereozygous	intergenic_region
P1P2	4	7634698		T	C	hetereozygous	intergenic_region
UK99	1	3509682	FCUL_01119	C	A	hetereozygous	missense_variant
P1P2	1	3512533		G	A	hetereozygous	intergenic_region
UK99	1	4084568	FCUL_01285	A	G	hetereozygous	missense_variant
UK99	1	4534611	FCUL_01426	G	A	hetereozygous	5_prime_UTR_variant
P1P2	5	3012558		T	C	hetereozygous	intergenic_region
UK99	1	4712934	FCUL_01476	G	A	hetereozygous	splice_acceptor_variant
P1P2	3	6151764		C	A	hetereozygous	intergenic_region
P1P2	1	5816614		G	T	hetereozygous	intergenic_region
P1P2	4	3556241		G	A	hetereozygous	intergenic_region
UK99	1	5371845	FCUL_01672	G	A	hetereozygous	missense_variant
P1P2	6	241748		C	G	hetereozygous	intergenic_region
P1P2	6	1324991		T	C	hetereozygous	intergenic_region
P1P2	6	1756697		C	T	hetereozygous	intergenic_region
UK99	1	5407204	FCUL_01681	A	C	hetereozygous	missense_variant
UK99	1	5706799	FCUL_01760	C	G	hetereozygous	synonymous_variant
UK99	1	8212642	FCUL_02583	C	T	hetereozygous	synonymous_variant
P1P2	3	4879791		A	T	hetereozygous	intergenic_region
P1P2	1	4551196		A	T	hetereozygous	intergenic_region
P1P2	6	189187		G	A	hetereozygous	intergenic_region
P1P2	1	2479605		T	C	hetereozygous	intergenic_region
P1P2	3	5194356		C	T	hetereozygous	intergenic_region
P1P2	1	9590886		C	G	hetereozygous	intergenic_region
UK99	1	8220483	FCUL_02585	G	A	hetereozygous	splice_acceptor_variant
P1P2	5	631298		G	A	hetereozygous	intergenic_region
P1P2	4	7286204		T	C	hetereozygous	intergenic_region
P1P2	2	3923173		A	T	hetereozygous	intergenic_region
UK99	1	8429148	FCUL_02650	A	G	hetereozygous	splice_donor_variant
P1P2	6	128506		T	C	hetereozygous	intergenic_region
UK99	2	536060	FCUL_03899	C	G	hetereozygous	synonymous_variant
UK99	2	778983	FCUL_03977	C	G	hetereozygous	synonymous_variant
UK99	2	778984	FCUL_03977	A	T	homozygous	stop_gained
UK99	2	1777999	FCUL_04306	T	C	hetereozygous	missense_variant
P1P2	4	1726379	FCUL_10009.1	T	C	hetereozygous	intron_variant
UK99	2	4928372	FCUL_05374	G	C	hetereozygous	synonymous_variant
UK99	2	5256703	FCUL_05503	A	G	hetereozygous	missense_variant
UK99	2	5256709	FCUL_05503	G	A	hetereozygous	missense_variant
UK99	2	5256715	FCUL_05503	A	G	hetereozygous	synonymous_variant
P1P2	4	5134612		A	G	hetereozygous	intergenic_region
P1P2	5	3110201		C	T	hetereozygous	intergenic_region
UK99	2	5256724	FCUL_05497	A	G	hetereozygous	splice_region_variant
UK99	2	5256736	FCUL_05503	G	A	hetereozygous	missense_variant
UK99	2	5869319	FCUL_05740	G	A	hetereozygous	missense_variant
UK99	2	6094146	FCUL_05828	A	C	hetereozygous	missense_variant
P1P2	3	1935244		T	G	hetereozygous	intergenic_region
P1P2	5	1591061		C	A	hetereozygous	intergenic_region
P1P2	3	5479126		T	A	hetereozygous	intergenic_region
UK99	2	7080359	FCUL_06182	C	T	hetereozygous	splice_donor_variant
UK99	2	7559057	FCUL_06339	C	T	hetereozygous	missense_variant
P1P2	6	1324727		T	C	hetereozygous	intergenic_region
P1P2	6	128515		A	C	hetereozygous	intergenic_region
P1P2	6	1569898		T	G	hetereozygous	intergenic_region
P1P2	2	2145973		G	A	hetereozygous	intergenic_region
P1P2	1	1441231		T	G	hetereozygous	intergenic_region
P1P2	3	1324970		G	A	hetereozygous	intergenic_region
UK99	2	8501309	FCUL_06648	G	C	hetereozygous	synonymous_variant
P1P2	6	1198934		T	G	hetereozygous	intergenic_region
P1P2	1	9641632		C	T	hetereozygous	intergenic_region
P1P2	3	7533112		G	A	hetereozygous	intergenic_region
P1P2	5	157176		T	A	hetereozygous	intergenic_region
P1P2	4	1246980		A	G	hetereozygous	intergenic_region
P1P2	3	5574404		T	C	hetereozygous	intergenic_region
P1P2	1	4631150		G	A	hetereozygous	intergenic_region
UK99	2	8735500	FCUL_06724	G	A	hetereozygous	synonymous_variant
UK99	3	2280815	FCUL_07599	G	C	hetereozygous	missense_variant
UK99	3	4558072	FCUL_08354	T	C	hetereozygous	missense_variant
P1P2	5	480476		A	G	hetereozygous	intergenic_region
UK99	3	6110920	FCUL_08876	C	G	hetereozygous	splice_donor_variant
UK99	3	6254224	FCUL_08930	A	G	hetereozygous	missense_variant
UK99	3	7170889	FCUL_09228	G	A	hetereozygous	synonymous_variant
UK99	3	7331420	FCUL_09284	T	C	homozygous	synonymous_variant
UK99	4	1052545	FCUL_09791	A	T	hetereozygous	missense_variant
UK99	4	1947990	FCUL_10074	G	A	hetereozygous	splice_acceptor_variant
UK99	4	3061900	FCUL_10421	T	G	hetereozygous	synonymous_variant
P1P2	6	128563		A	C	hetereozygous	intergenic_region
P1P2	5	1499730		G	A	hetereozygous	intergenic_region
UK99	4	3892796	FCUL_10701	G	A	hetereozygous	missense_variant
P1P2	6	241794		C	G	hetereozygous	intergenic_region
P1P2	2	4045134		G	C	hetereozygous	intergenic_region
P1P2	4	871098		C	G	hetereozygous	intergenic_region
UK99	4	3927283	FCUL_10716	T	A	hetereozygous	missense_variant
P1P2	2	5446959		A	T	hetereozygous	intergenic_region
UK99	4	4188354	FCUL_10810	C	T	hetereozygous	missense_variant
P1P2	4	5541181		C	A	hetereozygous	intergenic_region
P1P2	1	1626096		A	T	hetereozygous	intergenic_region
P1P2	2	6651820		G	A	hetereozygous	intergenic_region
UK99	4	6208355	FCUL_11467	G	T	hetereozygous	3_prime_UTR_variant
UK99	4	6605067	FCUL_11586	A	C	hetereozygous	3_prime_UTR_variant
P1P2	3	5175799		T	C	hetereozygous	intergenic_region
P1P2	6	1594798		A	G	hetereozygous	intergenic_region
UK99	4	6995865	FCUL_11721	G	T	hetereozygous	missense_variant
P1P2	4	4753621		G	C	hetereozygous	intergenic_region
P1P2	4	7942879		A	T	hetereozygous	intergenic_region
UK99	4	7607848	FCUL_11931	G	T	hetereozygous	missense_variant
P1P2	6	1594817		G	C	hetereozygous	intergenic_region
UK99	5	1030011	FCUL_12188	C	T	hetereozygous	stop_gained
P1P2	1	10783198		A	G	hetereozygous	intergenic_region
P1P2	3	5485616		G	C	hetereozygous	intergenic_region
P1P2	1	2213758		A	T	hetereozygous	intergenic_region
P1P2	6	631955		A	G	hetereozygous	intergenic_region
P1P2	3	3662141		T	G	hetereozygous	intergenic_region
P1P2	1	6643539		G	T	hetereozygous	intergenic_region
P1P2	5	939092		T	A	hetereozygous	intergenic_region
UK99	5	2458882	FCUL_12361	G	C	hetereozygous	missense_variant
P1P2	2	3995292		T	C	hetereozygous	intergenic_region
P1P2	4	1918814	FCUL_10063.1	A	G	hetereozygous	intron_variant
P1P2	4	2577121		G	T	hetereozygous	intergenic_region
P1P2	4	5307948		C	A	hetereozygous	intergenic_region
UK99	5	2948432	FCUL_12448	C	T	hetereozygous	missense_variant
P1P2	3	1063700		A	G	hetereozygous	intergenic_region
P1P2	1	10928972		G	A	hetereozygous	intergenic_region
P1P2	2	326676		A	G	hetereozygous	intergenic_region
P1P2	4	1591184		T	G	hetereozygous	intergenic_region
UK99	6	175013	FCUL_12495	G	A	hetereozygous	missense_variant
P1P2	1	4361599		A	T	hetereozygous	intergenic_region
P1P2	2	2861399		C	T	hetereozygous	intergenic_region
